# Supplementary material for: AdipoR agonist increases insulin sensitivity and exercise endurance in AdipoR-humanized mice
Source: Commun Biol. 2021 Jan 8;4:45. doi: 10.1038/s42003-020-01579-9 (PMC7794315; doi:10.1038/s42003-020-01579-9)
Supplement: Supplementary file 3 — Supplematary Data 1 [file 42003_2020_1579_MOESM3_ESM.xlsx]

## Sheet: Fig.1
	Figure 1a				Figure 1b				Figure 1c									Figure 1c							Figure 1e				Figure 1f										Figure 1g
	Control	R1 Tg			Control	R1 Tg			Control	Time (min)	0	15	30	60	120			Control	Time (min)	0	15	30			Control	R1 Tg			Control	Time (min)	0	20	40	60	80	100			Control	R1 Tg
	26.1	27.3			2.92	2.82					109	345	188	147	125					0.844415	1.17312	0.86085			55.9901	39.0793					165	139	105	111	126	135			4	5
	28.7	23.8			2.82	2.74					71	323	167	136	107					2.53725	3.35901	3.39188			156.759	43.1289					147	125	114	103	108	118			6.66667	6.66667
	23.6	25			2.72	2.96					64	351	190	135	86					1.22243	1.20599	0.712933			54.4973	25.6474					126	117	96	91	86	110			4	10
	24.5	23.7			2.9	3.04					80	308	185	116	72					1.09094	3.72058	1.51826			113.087	68.2807					112	101	88	89	97	104			10	6.66667
	27.4	24.6			3.38	2.88					118	325	162	143	97					1.3046	2.04419	1.14025			82.228	76.1517					139	116	99	106	109	119			5	10
	26	27.5			3	2.98					83	314	164	117	74					1.32104	1.2553	0.499275			47.99	69.6491					114	106	84	93	93	107
	24.3	27.1									91	297	150	132	102					0.597886	3.2604	1.51826			101.531	38.3262					142	135	113	125	134	152
	28.2	26.9									76	320	201	126	93					0.48284	1.92914	2.60299			85.5466	92.5573					133	114	87	84	90	104
	22.1										93	328	228	153	110					0.565016	1.89627	2.07706			90.4138						150	110	92	102	105	111
	28										115	363	244	163	123					0.548581	5.23263	2.29072			203.823						163	112	92	89	92	101
	23.9										148	352	221	194	146					0.86085	1.46895	2.78377			108.134						188	128	101	110	109	110
									R1 Tg	Time (min)	0	15	30	60	120			R1 Tg	Time (min)	0	15	30							R1 Tg	Time (min)	0	20	40	60	80	100
											69	311	167	124	85					0.762239	1.00877	0.630757									125	115	86	80	89	96
											80	354	160	82	72					0.532146	1.5347	0.581451									112	105	90	89	87	107
											85	268	160	119	90					0.745804	0.449969	0.696498									133	108	94	93	91	105
											84	323	179	143	80					0.811545	1.38678	1.96201									123	93	76	87	90	62
											72	316	152	126	87					2.38933	1.33747	1.61687									127	94	87	88	83	100
											134	307	186	118	120					1.09094	1.81409	0.82798									151	121	99	96	108	112
											37	232	158	106	67					0.696498	1.18956	0.975897									109	89	71	75	74	86
											112	296	165	149	88					0.844415	2.22498	2.22498									128	106	92	91	100	109

## Sheet: Fig.2
	Figure 2a				Figure 2b				Figure 2c				Figure 2d									Figure 2e							Figure 2f				Figure 2g										Figure 2h				Figure 2i
	Control	R1 Tg			Control	R1 Tg			Control	R1 Tg			Control	Time (min)	0	15	30	60	120			Control	Time (min)	0	15	30			Control	R1 Tg			Control	Time (min)	0	20	40	60	80	100			Control	R1 Tg			Control	R1 Tg
	34	30.2			3.12	3.09			68.721	42.9345					214	506	433	295	201					2.54097	5.08729	3.32223			96.1892	63.1713					205	175	167	140	129	129			0.909091	1.81818			40	51.3333
	31.8	31.4			3.02	2.84			63.5637	34.339					212	549	329	275	224					3.23542	6.36046	4.769			118.063	72.7843					226	201	189	182	161	181			0.769231	2.85714			41.6667	54
	29.3	25.2			3.65	3.29			80.7547	41.2154					232	453	368	226	200					2.45416	5.6226	1.71631			79.747	28.3731					192	172	155	152	154	167			1.42857	1.66667			41.3333	53.3333
	28.5	26.4			2.97	2.91			58.4064	44.6536					168	452	340	300	235					3.8286	5.78175	2.68565			102.747	36.7874					237	196	190	157	158	166			1.66667	2.22222			43.3333	58.3333
	28.1	32.1			3.23	2.8			60.1255	24.0244					203	411	364	229	213					2.68565	7.04044	5.00049			111.195	61.6147					213	200	178	170	191	204			1.53846	2			44.6667	58.6667
	27.5	30.7			3.11	3.56			67.0019	75.5974					221	497	337	282	251					1.99119	7.02597	2.58437			107.843	55.1965					253	182	173	183	182	192
	28.9	25.5							56.6873	65.2828					219	459	363	338	234					2.17928	3.51031	4.59539			84.216	61.4907					234	204	194	209	210	227
		29.9								49.8109																				37.5988
													R1 Tg	Time (min)	0	15	30	60	120			R1 Tg	Time (min)	0	15	30							R1 Tg	Time (min)	0	20	40	60	80	100
															162	362	248	190	150					1.09419	5.44899	3.94434									150	141	107	84	107	129
															161	435	304	220	184					1.48482	6.17237	1.64397									184	167	101	98	103	110
															167	399	270	209	142					0.848243	2.22268	1.41248									149	125	81	75	69	69
															118	334	259	113	109					1.61503	4.08902	1.88992									139	99	74	70	80	92
															206	436	338	231	196					1.2244	3.98774	3.09074									196	148	118	106	111	127
															180	421	333	215	198					1.47036	3.69839	2.5699									197	62	103	98	105	126
															170	411	337	204	163					2.91713	4.17582	2.20821									163	122	80	92	97	108
															155	425	328	208	207					1.39802	2.45416	1.55716									145	115	105	101	116	133

## Sheet: Fig.3
	Figure 3a				Figure 3b				Figure 3c				Figure 3d				Figure 3e				Figure 3f				Figure 3g				Figure 3h				Figure 3i				Figure 3j					Figure 3k				Figure 3l
		Ppargc1a				Esrra				Nrf1				Tfam				mt-Co2				Sod2				Acadm				Tnni1				Slc2a4			Control	R1 Tg	Control_EX			Control	R1 Tg			Control	R1 Tg
	Control_NC	1.15486			Control_NC	0.872728			Control_NC	1.01131			Control_NC	0.971041			Control_NC	0.969642			Control_NC	1.02915			Control_NC	0.902285			Control_NC	0.633214			Control_NC	0.89014			33.0579	40.6417	37.6609			0.839134	1.04982			13.0917	21.9231
		0.918653				0.999731				1.00646				1.06639				1.12858				1.08112				1.03675				0.311066				0.95579			34.8269	36.1204	38.3626			0.925784	1.57129			16.1722	23.0599
		0.667268				1.03882				0.976716				1.05112				1.11038				1.07543				1.08658				0.641609				0.864493			32.0463	39.5257	39.9488			1.11099	1.74908			10.5374	20.7268
		0.739582				1.05339				0.957583				1.01798				1.09806				1.01256				0.938331				0.922338				1.104			34.358	39.3939				1.16177	1.44911			12.9616	22.0038
		1.47103				0.854399				0.962995				1.08409				0.742875				0.751081				0.889548				2.51169				0.88292			32.8326	36.3636				0.962322	1.75882			9.4817	19.7319
		1.19669				1.10095				0.999915				0.98501				1.05426				1.00239				1.07063				1.28406				1.145
		0.908741				1.25972				1.03168				0.977415				1.0666				1.10443				1.10246				0.98859				0.814257
		0.731093				0.959692				0.943907				0.920376				0.99875				0.952399				0.976237				1.17517				1.12343
		1.27692				0.965421				1.0082				0.989129				1.03096				1.02691				0.981857				0.861069				1.04952
		0.978532				0.999778				1.05632				1.00107				0.942257				1.00389				1.01133				1.38717				1.01144
		0.956621				0.895369				1.04491				0.936375				0.857621				0.960644				1.00399				0.284012				1.15901
	R1 Tg_NC	1.32477			R1 Tg_NC	1.25406			R1 Tg_NC	1.03566			R1 Tg_NC	1.11051			R1 Tg_NC	1.07192			R1 Tg_NC	1.03867			R1 Tg_NC	1.06292			R1 Tg_NC	1.06673			R1 Tg_NC	1.18447
		1.07607				1.15412				1.08014				1.21987				1.07323				1.12212				1.11895				2.79499				1.20331
		1.24123				1.1001				0.993858				1.08558				1.01889				1.0512				0.983806				0.418674				1.19001
		1.80755				0.987867				0.82331				1.17099				0.878648				0.902004				0.952136				3.01779				1.27791
		1.66618				1.10341				1.0316				1.29464				1.0368				0.990556				1.08376				1.03471				1.06665
		1.01389				1.03703				1.06458				1.05545				1.12629				1.38735				1.42319				2.04085				1.08425
		1.41293				1.13512				1.26395				1.05364				1.01386				1.31286				1.05605				1.23127				1.3572
		1.18196				1.01337				1.01454				1.05715				0.957085				0.978405				1.0227				0.887356				1.19832
	Control_HF	0.416244			Control_HF	0.793592			Control_HF	0.684926			Control_HF	0.84364			Control_HF	0.807165			Control_HF	0.74676			Control_HF	1.00038			Control_HF	0.428289			Control_HF	0.652418
		0.429377				0.760194				0.804833				0.912704				0.850413				0.63941				0.711238				0.530223				0.695652
		0.363195				0.358563				0.823227				0.698636				0.846173				0.618236				1.10683				0.606412				0.599686
		0.219418				0.537573				0.589344				0.503058				0.518386				0.443284				0.47005				0.701274				0.415467
		0.540499				0.901844				0.808187				0.977981				0.67416				0.747802				1.15364				0.398267				0.766471
		0.534847				0.88601				0.773367				0.895645				0.812993				0.92557				1.04802				0.33246				0.728527
	R1 Tg_HF	0.907443			R1 Tg_HF	0.772342			R1 Tg_HF	0.855153			R1 Tg_HF	0.8909			R1 Tg_HF	0.756515			R1 Tg_HF	0.723562			R1 Tg_HF	1.11576			R1 Tg_HF	2.20449			R1 Tg_HF	0.945972
		0.644419				1.05907				0.941556				1.0898				1.07961				0.9742				1.36347				2.26627				0.823741
		1.2487				0.844668				0.868991				0.898021				0.816136				0.747782				1.24788				2.34391				0.885993
		0.703926				0.956191				0.825879				1.12951				1.02738				0.999686				1.42555				2.27277				0.742979
		0.530138				0.980829				1.10057				1.05637				1.13683				1.03645				1.46211				0.687425				0.928809
		0.672444				0.973427				0.950613				1.04918				0.957833				0.955894				1.24319				1.7242				0.818663
		0.942119				0.943861				0.857886				0.999201				0.988266				0.947071				1.28338				1.51383				0.682596
		0.762222				1.04984				0.882752				0.959892				0.967235				0.959438				1.23125				1.53044				0.77667
	Control_HF_EX	0.873658			Control_HF_EX	1.21848			Control_HF_EX	0.93382			Control_HF_EX	1.07537			Control_HF_EX	1.1515			Control_HF_EX	0.990885			Control_HF_EX	1.60412			Control_HF_EX	1.68197			Control_HF_EX	0.844784
		0.884831				0.908318				0.937083				1.04343				1.03149				0.883427				1.26101				1.93844				0.896057
		0.972682				0.999112				0.896654				1.00329				1.03475				1.03615				1.19795				2.05699				1.04197
[truncated: 4 more columns]

## Sheet: Fig.4
	Figure 4a						Figure 4b						Figure 4c									Figure 4d							Figure 4e									Figure 4f							Figure 4g
	DKO-	DKO+	DR1Tg-	DR1Tg+			DKO-	DKO+	DR1Tg-	DR1Tg+			DKO-	Time (min)	0	15	30	60	120			DKO-	Time (min)	0	15	30			DR1Tg-	Time (min)	0	15	30	60	120			DR1Tg-	Time (min)	0	15	30			DKO-	DKO+	DR1Tg-	DR1Tg+
	31.8	32.9	32.1	31.3			3.12	3.06	3.1	3.08					283	567	449	399	318					3.1059	5.89679	1.83249					248	531	394	346	298					1.97044	4.57032	1.36557			102.09	92.4818	68.1942	45.4492
	35.4	29.7	32.5	30			3.04	3.2	3.24	2.86					306	581	485	440	364					1.81126	6.01352	1.79004					289	560	426	381	323					2.32063	3.70016	1.70515			104.091	112.645	67.9275	47.3817
	33	34.1	29.8	32.6			3.38	3.24	2.92	3.14					359	588	465	441	365					1.51413	4.77194	2.75571					277	536	395	392	311					2.14023	3.60465	1.34435			92.2282	92.6783	62.2046	39.022
	33.6	35.2					2.94	2.9							297	586	482	428	373					2.68143	4.51726	2.3843																			93.325	98.8622
	31.4	32.3					2.98	2.84							312	575	437	412	334					3.021	6.31065	1.69453			DR1Tg+	Time (min)	0	15	30	60	120			DR1Tg+	Time (min)	0	15	30			108.265	90.7368
																															254	479	370	334	285					1.79004	2.86183	1.24884
													DKO+	Time (min)	0	15	30	60	120			DKO+	Time (min)	0	15	30					267	487	333	296	232					2.18267	3.2863	1.34435
															350	569	384	392	326					2.72387	5.51476	1.72637					285	511	380	330	266					1.41863	2.60714	0.856206
															326	589	426	364	326					1.96407	6.28942	4.38992
															305	591	551	533	454					2.67082	3.75321	1.80065
															309	520	422	402	325					2.07656	6.42737	1.53536
															340	587	494	471	399					2.10839	4.5491	1.68392

## Sheet: Fig.5
	Figure 5a						Figure 5b				Figure 5c				Figure 5d				Figure 5e				Figure 5f
	DKO-	DKO+	DR1Tg-	DR1Tg+				Ppargc1a				mt-Co2				Tnni1				Sod2			DKO-	DKO+	DR1Tg-	DR1Tg+
	1.07689	1.18203	1.06107	2.03253			DKO-	0.985603			DKO-	0.964816			DKO-	1.02728			DKO-	0.969005			29.4011	28.7991	33.4928	41.688
	0.900444	1.11595	1.07536	2.15721				0.953667				0.965206				1.06279				1.05729			25.6549	28.2135	34.3284	38.8945
	1.02267	1.32842	0.972342	1.79572				1.18316				1.22254				0.894496				1.09213			30.2521	32.0419	35.9729	41.8139
								0.899234				0.868155				0.971675				0.940981			27.6576	30.5455
								0.97834				0.979284				1.04376				0.940589			30.9549	29.5788
							DKO+	1.22632			DKO+	1.19193			DKO+	1.24086			DKO+	0.953284
								0.911708				0.9881				0.753448				0.920823
								0.939768				1.08815				0.855651				1.00383
								1.10264				1.16956				0.657281				1.08879
								1.03615				1.01122				0.82201				0.956706
							DR1Tg-	1.34402			DR1Tg-	1.18207			DR1Tg-	1.28858			DR1Tg-	1.14291
								1.26111				1.33187				1.39234				1.2089
								1.37197				1.33614				1.47125				1.22715
							DR1Tg+	1.70918			DR1Tg+	1.54542			DR1Tg+	1.92948			DR1Tg+	1.46365
								1.48135				1.53496				1.8388				1.32816
								1.66027				1.724				1.6768				1.59164

## Sheet: Suppl.Fig.1
	Suppl. Figure 1b									Suppl. Figure 1c				Suppl. Figure 1d
	line 111	mAdipoR1	hAdipoR1		line 241	mAdipoR1	hAdipoR1			Control_NC	0.807245				AdipoR1	AdipoR2
	Control_NC	1.05052	0		Control_NC	1.0302	0				1.15521			Control	1.18721	1.15586
		0.876984	0			1.08495	0				1.03754				0.941441	0.801486
		1.0725	0			0.914839	0			R1 Tg_NC	1.95324				0.871348	1.04265
	R1 Tg_NC	1.13922	0.789117			1.27651	0				2.40721			DKO	0.0302346	0.0433435
		0.922604	0.894346			1.08807	0				2.0932				0.00075855	0.0041204
		0.698104	0.519927			0.925548	0			Control_HF	0.677083				0.0286216	0.0213965
	Control_HF	0.833598	0			0.975637	0				0.622338			DR1Tg	0.89934	0.0179224
		0.747609	0			0.941947	0				0.722587				1.3565	0.0139358
		0.731836	0			0.929331	0			R1 Tg_HF	1.72477				1.20869	4.49542e-05
	R1 Tg_HF	0.793588	0.748495			0.914554	0				1.52409
		0.862793	0.556438			0.918422	0				1.79078
		0.828076	0.900675		R1 Tg_NC	0.98614	1.60295
						0.850225	1.99642
						0.942773	1.0053
						0.857436	2.74748
						0.942145	0.497106
						0.947742	1.46198
						1.27651	0.48833
						0.885786	0.763356
					Control_HF	0.626639	0
						0.744733	0
						0.829705	0
						0.628809	0
						0.721258	0
						0.607863	0
					R1 Tg_HF	0.827645	0.889548
						0.808509	1.82156
						0.832898	1.15517
						0.801491	1.39736
						0.803655	0.873826
						0.867237	1.63144
						0.798839	0.74108
						0.870932	1.11851

## Sheet: Suppl.Fig.2
	Sup Figure 2a				Sup Figure 2b									Suppl. Figure 2c							Suppl. Figure 2d
	Control	R1 Tg			Control	Time (min)	0	15	30	60	120			Control	Time (min)	0	15	30			Control	R1 Tg
	25.1	27.7					108	319	203	141	94					1.74524	4.55199	1.91622			105.791	65.4744
	26.8	26.6					90	303	276	143	88					2.54097	5.08729	3.26275			140.485	42.0577
	24.8	26					65	328	249	160	116					1.181	3.19202	1.83293			87.4043	100.027
	24.4	25.2					76	306	246	127	83					0.819307	2.09247	0.861209			47.5338	59.4802
	28.3	24.9					101	329	168	115	79					0.833775	1.41248	0.875091			33.0827	62.5318
	28.6	27					72	292	141	122	75					1.12313	1.25334	1.06944			31.9019	94.5172
	26.3	29.9					104	353	161	119	112					1.2244	3.98774	3.04064			96.639	45.043
	28.5	26.8					97	360	185	128	105					1.47036	3.69839	2.5409			93.9185	99.6408
	24.2						119	401	270	200	137					1.5861	4.89921	1.72188			146.635
	29.3						112	384	215	176	130					1.09419	5.44899	3.85967			158.082
	24.7						93	335	279	180	126					1.48482	6.17237	1.65247			158.526
					R1 Tg	Time (min)	0	15	30	60	120			R1 Tg	Time (min)	0	15	30
							84	296	180	107	87					1.15207	3.35116	1.37483
							78	312	119	89	88					0.848243	2.22268	1.43036
							84	323	211	126	112					1.06526	4.769	1.51365
							87	300	217	127	91					1.28227	2.41076	1.4026
							72	344	213	115	95					1.39802	2.45416	1.56918
							96	321	168	139	110					1.61503	4.08902	1.88846
							53	228	128	90	66					1.12313	2.975	1.18049
							112	338	145	131	109					1.03632	4.95708	1.72188

## Sheet: Suppl.Fig.3
	Suppl. Figure 3a				Suppl. Figure 3b									Suppl. Figure 3c							Suppl. Figure 3d
	Control	R1 Tg			Control	Time (min)	0	15	30	60	120			Control	Time (min)	0	15	30			Control	R1 Tg
	33.5	33.3					190	592	477	234	241					4.32661	10.8776	8.75682			159.506	58.6402
	31.8	33					241	494	401	297	273					4.40763	8.42388	5.03096			123.444	57.6727
	31.6	31					244	492	378	270	193					2.41108	10.5535	3.77605			114.842	21.7473
	30.2	32.1					226	455	415	323	216					2.55576	10.7734	6.25811			139.273	53.8882
	32.8	30.8					228	439	365	216	237					1.87288	4.84166	1.94921			53.1316	59.9619
	33.3	26.2					189	403	316	275	202					5.9007	10.8255	7.15209			135.177	18.6831
	30.3	29.7					179	440	297	233	174					4.3324	5.46667	4.23137			69.7837	25.0283
	30.9						191	433	278	222	228					0.582355	4.60439	1.79374			42.3974
	29						195	406	313	257	222					3.00136	5.06157	2.99867			62.4455
					R1 Tg	Time (min)	0	15	30	60	120			R1 Tg	Time (min)	0	15	30
							189	447	320	263	185					1.50829	5.90649	1.87148
							188	455	369	256	170					1.83816	5.55926	1.78263
							162	391	241	174	148					0.796478	2.81039	1.02191
							122	385	235	229	144					3.87522	5.22361	2.8432
							224	390	307	220	160					2.4921	6.54307	1.86037
							164	423	298	202	201					1.16685	1.67033	0.877543
							174	383	268	229	200					1.53144	2.3127	1.06078

## Sheet: Suppl.Fig.5
	Suppl. Figure 5a											Suppl. Figure 5b
	Vehicle	Time (min)	0	60	120	180	240	360	480			Vehicle	Time (min)	0	60	120	180	240	360	480
			290	287	275	245	237	223	214					268	273	237	231	211	198	194
			277	280	252	251	238	193	198					291	281	271	250	241	200	190
			258	254	266	267	210	217	206					298	255	241	220	244	224	213
			284	270	240	232	233	224	189					270	259	263	263	248	198	208
	AdipoRon_10	Time (min)	0	60	120	180	240	360	480			AdipoRon_50	Time (min)	0	60	120	180	240	360	480
			265	257	248	242	229	216	203					280	233	215	200	185	176	164
			293	279	250	247	213	196	187					289	219	222	182	183	175	175
			271	258	262	223	208	190	178					266	212	194	173	160	146	159
	AdipoRon_25	Time (min)	0	60	120	180	240	360	480			AdipoRon_100	Time (min)	0	60	120	180	240	360	480
			270	224	218	202	188	196	187					277	195	189	151	149	156	148
			290	242	234	226	195	185	191					272	186	179	176	161	165	159
			263	245	215	214	212	165	168					289	219	200	192	180	167	162
	AdipoRon_50	Time (min)	0	60	120	180	240	360	480			AdipoRon_250	Time (min)	0	60	120	180	240	360	480
			291	226	204	199	184	184	165					271	224	190	187	165	160	180
			287	211	204	177	168	171	167					283	194	169	153	147	147	149
			266	223	196	189	175	167	182					288	217	176	175	186	166	147

## Sheet: Suppl.Fig.6
	Sup Figure 6a				Sup Figure 6b				Sup Figure 6c				Sup Figure 6d				Sup Figure 6e				Sup Figure 6f				Sup Figure 6g				Sup Figure 6h				Suppl. Figure 6i				Suppl. Figure 6j				Suppl. Figure 6k				Sup Figure 6l
		Pck1				G6pc				Acox1				Ucp2				Tnf				Ccl2				Itgax				Mrc1				Tnf				Ccl2				Itgax				Mrc1
	DKO-	1.08203			DKO-	1.18069			DKO-	0.966708			DKO-	0.871391			DKO-	0.862032			DKO-	0.936761			DKO-	0.882298			DKO-	0.998648			DKO-	1.32568			DKO-	1.29772			DKO-	0.938129			DKO-	0.957127
		0.894966				0.728728				0.918725				1.15957				1.22299				0.792198				1.15815				1.06549				0.779109				0.694052				0.825758				1.02656
		1.23768				1.29033				0.963804				0.920695				1.04154				0.806182				0.846078				0.946051				0.982475				0.98898				0.971378				0.813351
		0.866514				0.830057				1.12508				1.00567				1.05004				1.26058				1.11958				0.907705				0.852868				0.867812				1.16687				0.863407
		0.918816				0.970193				1.02568				1.04267				0.823401				1.20427				0.993895				1.08211				1.05987				1.15144				1.09786				1.33956
	DKO+	0.999665			DKO+	1.36379			DKO+	0.978051			DKO+	1.20233			DKO+	1.17875			DKO+	0.900992			DKO+	1.07183			DKO+	1.24263			DKO+	1.29399			DKO+	0.80643			DKO+	1.0045			DKO+	1.31237
		1.13036				1.00622				1.05321				0.952102				0.765453				0.858732				1.17468				1.04979				1.15426				0.761581				0.897899				0.814656
		1.23245				1.28552				0.713523				0.972662				1.25154				1.19024				1.09223				1.32367				0.853718				0.870147				0.83743				1.01254
		0.923768				0.675452				1.0135				0.916739				1.10355				0.923338				0.728237				1.05337				0.847176				1.22582				0.959				1.06685
		1.14916				0.720454				0.952965				1.21097				0.94662				0.694476				0.922711				0.96607				0.656481				1.07167				1.21171				0.718241
	DR1Tg-	1.30176			DR1Tg-	1.36151			DR1Tg-	1.03001			DR1Tg-	0.845285			DR1Tg-	0.725702			DR1Tg-	0.675887			DR1Tg-	0.646683			DR1Tg-	1.19587			DR1Tg-	0.994626			DR1Tg-	1.04554			DR1Tg-	0.853598			DR1Tg-	1.04287
		1.00276				0.868071				0.876434				1.05623				0.585775				0.600514				0.78996				1.18452				1.18033				1.02707				1.30071				1.09985
		0.819429				0.889923				1.03528				1.0779				0.669834				0.638018				0.708495				1.07068				1.00672				1.13395				1.23908				0.827479
	DR1Tg+	1.19489			DR1Tg+	0.657574			DR1Tg+	0.980557			DR1Tg+	1.01659			DR1Tg+	0.276464			DR1Tg+	0.239639			DR1Tg+	0.445665			DR1Tg+	0.898784			DR1Tg+	1.20842			DR1Tg+	0.958358			DR1Tg+	1.0998			DR1Tg+	0.834197
		1.02374				0.9482				0.910555				0.998298				0.47005				0.20255				0.365706				1.05891				0.92196				1.08424				1.12746				1.0232
		0.860364				1.11208				0.897888				0.883039				0.620953				0.187822				0.348987				0.98677				1.12707				1.0625				1.49286				1.1402
